# Supplementary material for: Prediction of drug permeation through microneedled skin by machine learning
Source: Bioeng Transl Med. 2023 Apr 3;8(6):e10512. doi: 10.1002/btm2.10512 (PMC10658566; doi:10.1002/btm2.10512)
Supplement: Supplementary file 1 — Data S1. Supporting Information [file BTM2-8-e10512-s001.xlsx]

## Sheet: 221103 MN AI SI2
Prediction of drug permeation through microneedled skin by machine learning
Supplementary information (SI) 1
Drug name	Drug loading in MN patch (µg)	Drug MW (Dalton)	MN Length (mm)	Skin type (rat =1; human = 2)	MN type (hydrogel =1; plastic = 2)	MN surface area (mm2)	Permeation time (hour)	Drug permeation percentage	Drug permeation amounts (µg/cm2)	References
BSA	531	66000	0.82	1	1	26.761	1	17.6959	93.9652	Kochhar JS, Zou S, Chan SY, Kang L. Protein encapsulation in polymeric microneedles by photolithography. Int J Nanomedicine. 2012;7:3143-3154
BSA	526	66000	0.82	1	1	26.761	1	19.6069	103.132
BSA	1637	66000	0.82	1	1	26.761	1	21.1053	345.494
BSA	531	66000	0.82	1	1	26.761	3	43.4245	230.584
BSA	526	66000	0.82	1	1	26.761	3	41.0656	216.005
BSA	1087	66000	0.82	1	1	26.761	3	60.4526	657.119
BSA	1074	66000	0.82	1	1	26.761	3	67.3016	722.819
BSA	1637	66000	0.82	1	1	26.761	3	39.2531	642.573
BSA	1357	66000	0.82	1	1	26.761	3	52.0931	706.903
BSA	531	66000	0.82	1	1	26.761	6	69.0601	366.709
BSA	1087	66000	0.82	1	1	26.761	6	59.3925	645.597
BSA	1637	66000	0.82	1	1	26.761	6	52.4463	858.546
BSA	1357	66000	0.82	1	1	26.761	6	50.2869	682.393
BSA	531	66000	0.82	1	1	26.761	9	84.523	448.817
BSA	1087	66000	0.82	1	1	26.761	9	69.2493	752.74
BSA	1637	66000	0.82	1	1	26.761	9	59.8995	980.554
BSA	1357	66000	0.82	1	1	26.761	9	56.625	768.401
BSA	1087	66000	0.82	1	1	26.761	18	65.3458	710.309
BSA	1637	66000	0.82	1	1	26.761	18	61.4648	1006.18
BSA	1357	66000	0.82	1	1	26.761	18	68.5504	930.23
BSA	1087	66000	0.82	1	1	26.761	24	72.4324	787.34
BSA	1637	66000	0.82	1	1	26.761	24	73.4408	1202.23
BSA	1357	66000	0.82	1	1	26.761	24	64.2743	872.202
BSA	1087	66000	0.82	1	1	26.761	30	85.5601	930.039
BSA	1637	66000	0.82	1	1	26.761	30	82.0373	1342.95
BSA	1357	66000	0.82	1	1	26.761	30	75.2732	1021.46
BSA	531	66000	0.82	1	1	26.761	42	87.2715	463.412
BSA	1087	66000	0.82	1	1	26.761	42	97.4726	1059.53
BSA	1637	66000	0.82	1	1	26.761	42	87.5538	1433.26
BSA	1357	66000	0.82	1	1	26.761	42	88.4325	1200.03
BSA	1087	66000	0.82	1	1	26.761	48	108.398	1178.29
BSA	1637	66000	0.82	1	1	26.761	48	95.1975	1558.38
BSA	1357	66000	0.82	1	1	26.761	48	91.6883	1244.21
lidocaine	70940	234.34	0.889	1	1	32.1273	0.0833333	1.44422	1024.53	Kochhar JS, Lim WX, Zou S, Foo WY, Pan J, Kang L. Microneedle integrated transdermal patch for fast onset and sustained delivery of lidocaine. Mol Pharm. 2013;10:4272-4280.
lidocaine	70940	234.34	0.889	1	1	32.1273	0.0833333	1.5646	1109.93
lidocaine	70940	234.34	0.889	1	1	32.1273	0.0833333	2.09776	1488.15
lidocaine	70940	234.34	0.889	1	1	32.1273	0.166667	1.28375	910.695
lidocaine	70940	234.34	0.889	1	1	32.1273	0.166667	3.12835	2219.25
lidocaine	70940	234.34	0.889	1	1	32.1273	0.166667	3.71675	2636.66
lidocaine	70940	234.34	0.889	1	1	32.1273	0.25	1.28375	910.695
lidocaine	70940	234.34	0.889	1	1	32.1273	0.25	2.93528	2082.29
lidocaine	70940	234.34	0.889	1	1	32.1273	0.25	3.51096	2490.68
lidocaine	70940	234.34	0.889	1	1	32.1273	0.333333	1.28375	910.695
lidocaine	70940	234.34	0.889	1	1	32.1273	0.333333	2.93528	2082.29
lidocaine	70940	234.34	0.889	1	1	32.1273	0.333333	3.51096	2490.68
lidocaine	70940	234.34	0.889	1	1	32.1273	0.416667	1.28375	910.695
lidocaine	70940	234.34	0.889	1	1	32.1273	0.416667	2.93528	2082.29
lidocaine	70940	234.34	0.889	1	1	32.1273	0.416667	3.51096	2490.68
lidocaine	70940	234.34	0.889	1	1	32.1273	0.5	1.28375	910.695
lidocaine	70940	234.34	0.889	1	1	32.1273	0.5	2.93528	2082.29
lidocaine	70940	234.34	0.889	1	1	32.1273	0.75	1.28375	910.695
lidocaine	70940	234.34	0.889	1	1	32.1273	0.75	2.93528	2082.29
lidocaine	70940	234.34	0.889	1	1	32.1273	1	4.03559	2862.85
lidocaine	70940	234.34	0.889	1	1	32.1273	1	5.01225	3555.69
lidocaine	27024	234.34	0.889	1	1	32.1273	1	7.01388	1895.43
lidocaine	27024	234.34	0.889	1	1	32.1273	1	5.75327	1554.76
lidocaine	27024	234.34	0.889	1	1	32.1273	1	9.18727	2482.77
lidocaine	70940	234.34	0.889	1	1	32.1273	1.5	6.07824	4311.9
lidocaine	70940	234.34	0.889	1	1	32.1273	1.5	7.33787	5205.48
lidocaine	70940	234.34	0.889	1	1	32.1273	2	8.37141	5938.68
lidocaine	70940	234.34	0.889	1	1	32.1273	2	9.49204	6733.65
lidocaine	27024	234.34	0.889	1	1	32.1273	2	14.8085	4001.85
lidocaine	27024	234.34	0.889	1	1	32.1273	2	11.7574	3177.32
lidocaine	70940	234.34	0.889	1	1	32.1273	3	10.9105	7739.88
lidocaine	70940	234.34	0.889	1	1	32.1273	3	11.9575	8482.67
lidocaine	50592	234.34	0.889	1	1	32.1273	3	2.44745	1238.21
lidocaine	50592	234.34	0.889	1	1	32.1273	3	2.35936	1193.65
lidocaine	27024	234.34	0.889	1	1	32.1273	3	16.2603	4394.18
lidocaine	27024	234.34	0.889	1	1	32.1273	3	16.2278	4385.41
lidocaine	27024	234.34	0.889	1	1	32.1273	3	16.0062	4325.51
lidocaine	70940	234.34	0.889	1	1	32.1273	6	18.3139	12991.9
lidocaine	70940	234.34	0.889	1	1	32.1273	6	20.1212	14274
lidocaine	50592	234.34	0.889	1	1	32.1273	6	7.45525	3771.76
lidocaine	50592	234.34	0.889	1	1	32.1273	6	4.77983	2418.21
lidocaine	50592	234.34	0.889	1	1	32.1273	6	6.88446	3482.99
lidocaine	27024	234.34	0.889	1	1	32.1273	6	26.0286	7033.96
lidocaine	27024	234.34	0.889	1	1	32.1273	6	23.2299	6277.65
lidocaine	27024	234.34	0.889	1	1	32.1273	6	21.9195	5923.53
lidocaine	70940	234.34	0.889	1	1	32.1273	19.5	27.66	19622
lidocaine	70940	234.34	0.889	1	1	32.1273	19.5	30.0874	21344
lidocaine	27024	234.34	0.889	1	1	32.1273	20	34.0817	9210.23
lidocaine	27024	234.34	0.889	1	1	32.1273	20	34.6172	9354.96
lidocaine	50592	234.34	0.889	1	1	32.1273	21	16.7656	8482.04
lidocaine	50592	234.34	0.889	1	1	32.1273	21	14.575	7373.77
lidocaine	50592	234.34	0.889	1	1	32.1273	21	16.2431	8217.7
lidocaine	70940	234.34	0.889	1	1	32.1273	24	31.5933	22412.3
lidocaine	70940	234.34	0.889	1	1	32.1273	24	34.128	24210.4
lidocaine	70940	234.34	0.889	1	1	32.1273	24	40.8934	29009.8
lidocaine	50592	234.34	0.889	1	1	32.1273	24	20.677	10460.9
lidocaine	50592	234.34	0.889	1	1	32.1273	24	16.2169	8204.47
lidocaine	50592	234.34	0.889	1	1	32.1273	24	18.9082	9566.05
lidocaine	27024	234.34	0.889	1	1	32.1273	24	47.9676	12962.8
lidocaine	27024	234.34	0.889	1	1	32.1273	24	38.9094	10514.9
lidocaine	27024	234.34	0.889	1	1	32.1273	24	41.645	11254.1
Rhodamine B	50	479.02	1.25	1	1	29.9688	6	5.70507	2.85253	Kochhar JS, Goh WJ, Chan SY, Kang L. A simple method of microneedle array fabrication for transdermal drug delivery. Drug Dev Ind Pharm. 2013;39:299-309.
Rhodamine B	50	479.02	1.25	1	1	29.9688	6	6.39705	3.19852
Rhodamine B	50	479.02	1.25	1	1	29.9688	6	4.71323	2.35662
Rhodamine B	50	479.02	1.25	1	1	29.9688	16	9.4676	4.7338
Rhodamine B	50	479.02	1.25	1	1	29.9688	16	9.50605	4.75302
Rhodamine B	50	479.02	1.25	1	1	29.9688	22	12.7791	6.38956
Rhodamine B	50	479.02	1.25	1	1	29.9688	22	11.5925	5.79625
Rhodamine B	50	479.02	1.25	1	1	29.9688	26	14.7767	7.38834
Rhodamine B	50	479.02	1.25	1	1	29.9688	26	12.771	6.3855
Rhodamine B	50	479.02	1.25	1	1	29.9688	30	16.4452	8.22262
Rhodamine B	50	479.02	1.25	1	1	29.9688	30	14.0452	7.02261
Rhodamine B	50	479.02	1.25	1	1	29.9688	35	18.0233	9.01165
Rhodamine B	50	479.02	1.25	1	1	29.9688	35	15.2164	7.60822
Rhodamine B	50	479.02	1.25	1	1	29.9688	40	18.717	9.35848
Rhodamine B	50	479.02	1.25	1	1	29.9688	40	16.337	8.16852
Rhodamine B	50	479.02	1.25	1	1	29.9688	44	20.2537	10.1268
Rhodamine B	50	479.02	1.25	1	1	29.9688	44	16.9129	8.45643
Rhodamine B	50	479.02	1.25	1	1	29.9688	48	26.5212	13.2606
Rhodamine B	50	479.02	1.25	1	1	29.9688	48	22.8123	11.4061
caffeine	5310	194.19	0.875973	2	1	28.5353	0.5	0.0198437	1.0537	Neo JK. Microneedle for self administration of caffeine in cellulite treatment [B.Sc thesis]. Singapore: Department of Pharmacy, National University of Singapore; 2014.
caffeine	3690	194.19	0.998619	2	1	32.4396	0.5	0.0682791	2.5195
caffeine	2190	194.19	1.06296	2	1	34.4908	0.5	0.209941	4.5977
caffeine	5310	194.19	0.875973	2	1	28.5353	1	0.0549341	2.917
caffeine	3690	194.19	0.998619	2	1	32.4396	1	0.118835	4.385
caffeine	2190	194.19	1.06296	2	1	34.4908	1	0.353036	7.7315
caffeine	5310	194.19	0.875973	2	1	28.5353	3	0.177217	9.4102
caffeine	3690	194.19	0.998619	2	1	32.4396	3	0.349122	12.8826
caffeine	2190	194.19	1.06296	2	1	34.4908	3	1.40924	30.8624
caffeine	5310	194.19	0.875973	2	1	28.5353	6	0.406661	21.5937
caffeine	3690	194.19	0.998619	2	1	32.4396	6	0.63158	23.3053
caffeine	2190	194.19	1.06296	2	1	34.4908	6	2.4832	54.3821
caffeine	5310	194.19	0.875973	2	1	28.5353	9	0.611277	32.4588
caffeine	3690	194.19	0.998619	2	1	32.4396	9	0.920431	33.9639
caffeine	2190	194.19	1.06296	2	1	34.4908	9	3.30866	72.4596
caffeine	5310	194.19	0.875973	2	1	28.5353	24	1.49129	79.1873
caffeine	3690	194.19	0.998619	2	1	32.4396	24	2.41299	89.0393
caffeine	2190	194.19	1.06296	2	1	34.4908	24	5.98658	131.106
copper ions	736.6	63.5	0.7	1	2	36.855	1	0.845379	6.22706	Li H, Low YS, Chong HP, et al. Microneedle-mediated delivery of copper peptide through skin. Pharm Res. 2015;32:2678-2689.
copper ions	736.6	63.5	0.7	1	2	36.855	3	1.01503	7.47674
copper ions	736.6	63.5	0.7	1	2	36.855	6	1.12945	8.31952
copper ions	736.6	63.5	0.7	1	2	36.855	9	1.22897	9.05256
copper ions	736.6	63.5	0.7	1	2	36.855	1	0.837103	6.1661
copper ions	736.6	63.5	0.7	1	2	36.855	3	1.00986	7.43864
copper ions	736.6	63.5	0.7	1	2	36.855	6	1.14807	8.45668
copper ions	736.6	63.5	0.7	1	2	36.855	9	1.28255	9.44728
copper ions	736.6	63.5	0.7	1	2	36.855	1	0.669103	4.92862
copper ions	736.6	63.5	0.7	1	2	36.855	3	0.953793	7.02564
copper ions	736.6	63.5	0.7	1	2	36.855	6	1.22338	9.01141
copper ions	736.6	63.5	0.7	1	2	36.855	9	1.47703	10.8798
copper ions	736.6	63.5	0.7	2	2	36.855	1	2.64958	19.5168
copper ions	736.6	63.5	0.7	2	2	36.855	1	2.48276	18.288
copper ions	736.6	63.5	0.7	2	2	36.855	1	1.76986	13.0368
copper ions	736.6	63.5	0.7	2	2	36.855	3	3.96916	29.2368
copper ions	736.6	63.5	0.7	2	2	36.855	3	3.40092	25.0512
copper ions	736.6	63.5	0.7	2	2	36.855	3	3.41852	25.1808
copper ions	736.6	63.5	0.7	2	2	36.855	6	5.18186	38.1696
copper ions	736.6	63.5	0.7	2	2	36.855	6	4.39272	32.3568
copper ions	736.6	63.5	0.7	2	2	36.855	6	5.19685	38.28
copper ions	736.6	63.5	0.7	2	2	36.855	9	6.17497	45.4848
copper ions	736.6	63.5	0.7	2	2	36.855	9	5.3174	39.168
copper ions	736.6	63.5	0.7	2	2	36.855	9	6.75949	49.7904
GHK peptide	7888	340.38	0.7	1	2	36.855	1	5.74602	453.246	Li H, Low YS, Chong HP, et al. Microneedle-mediated delivery of copper peptide through skin. Pharm Res. 2015;32:2678-2689.
GHK peptide	7888	340.38	0.7	1	2	36.855	3	7.71476	608.54
GHK peptide	7888	340.38	0.7	1	2	36.855	6	8.87215	699.836
GHK peptide	7888	340.38	0.7	1	2	36.855	9	9.74651	768.805
GHK peptide	7888	340.38	0.7	1	2	36.855	1	3.49743	275.877
GHK peptide	7888	340.38	0.7	1	2	36.855	3	5.10383	402.59
GHK peptide	7888	340.38	0.7	1	2	36.855	6	6.29204	496.316
GHK peptide	7888	340.38	0.7	1	2	36.855	9	7.222	569.671
GHK peptide	7888	340.38	0.7	1	2	36.855	1	2.46197	194.2
GHK peptide	7888	340.38	0.7	1	2	36.855	3	5.68611	448.52
GHK peptide	7888	340.38	0.7	1	2	36.855	6	9.00415	710.247
GHK peptide	7888	340.38	0.7	1	2	36.855	9	11.6245	916.94
GHK peptide	7888	340.38	0.7	2	2	36.855	1	0.289197	22.8119
GHK peptide	7888	340.38	0.7	2	2	36.855	1	0.27366	21.5863
GHK peptide	7888	340.38	0.7	2	2	36.855	1	0.180748	14.2574
GHK peptide	7888	340.38	0.7	2	2	36.855	3	0.424926	33.5182
GHK peptide	7888	340.38	0.7	2	2	36.855	3	0.363739	28.6917
GHK peptide	7888	340.38	0.7	2	2	36.855	3	0.352469	27.8028
GHK peptide	7888	340.38	0.7	2	2	36.855	6	0.54398	42.9092
GHK peptide	7888	340.38	0.7	2	2	36.855	6	0.45772	36.105
GHK peptide	7888	340.38	0.7	2	2	36.855	6	0.485325	38.2824
GHK peptide	7888	340.38	0.7	2	2	36.855	9	0.620593	48.9524
GHK peptide	7888	340.38	0.7	2	2	36.855	9	0.522189	41.1903
GHK peptide	7888	340.38	0.7	2	2	36.855	9	0.592742	46.7555
lidocaine	5000	234.34	0.7	2	2	36.855	1	0.0407876	2.03938	Li H. Creation of transport pathways across skin by microneedles for drug delivery [Ph.D thesis]. Singapore: Department of Pharmacy, National University of Singapore; 2016. https://scholarbank.nus.edu.sg/handle/10635/129141.
lidocaine	5000	234.34	0.7	2	2	36.855	3	0.660697	33.0348
lidocaine	5000	234.34	0.7	2	2	36.855	6	2.89265	144.633
lidocaine	5000	234.34	0.7	2	2	36.855	9	6.81482	340.741
lidocaine	5000	234.34	0.7	2	2	36.855	1	0.0411237	2.05618
lidocaine	5000	234.34	0.7	2	2	36.855	3	0.656589	32.8295
lidocaine	5000	234.34	0.7	2	2	36.855	6	2.72402	136.201
lidocaine	5000	234.34	0.7	2	2	36.855	9	5.9165	295.825
lidocaine	5000	234.34	0.7	2	2	36.855	1	0.0404142	2.02071
lidocaine	5000	234.34	0.7	2	2	36.855	3	0.675932	33.7966
lidocaine	5000	234.34	0.7	2	2	36.855	6	2.94501	147.25
lidocaine	5000	234.34	0.7	2	2	36.855	9	6.94936	347.468
